# Supplementary material for: Development of an IgY-Based Treatment to Control Bovine Coronavirus Diarrhea in Dairy Calves
Source: Viruses. 2023 Mar 9;15(3):708. doi: 10.3390/v15030708 (PMC10059803; doi:10.3390/v15030708)
Supplement: Supplementary file 1 [file viruses-15-00708-s001.zip]

Archive with 1 entries (1 files):
- viruses-2234981-supplementary.pdf
